# Supplementary material for: Genomic epidemiology of Group B Streptococcus colonization among pregnant women in Japan, 2021–2023
Source: PLoS One. 2026 Jul 30;21(7):e0354799. doi: 10.1371/journal.pone.0354799 (PMC13423156; doi:10.1371/journal.pone.0354799)
Supplement: S1 Table — (XLSX) [file pone.0354799.s001.xlsx]

## Sheet: Supple Table S1
S1 Table. Molecular epidemiological characteristics of Group B Streptococcus carried by pregnant women at a general hospital in Osaka prefecture, Japan.
No.	Strain_ID	Year	Month	Specimen	Population	CC	ST	CT (Latex agglutination)	CT (WGS)	PI-1	PI-2A	PI-2B	alp1	alp2/3	bca	rib	srr1	srr2	hvgA	PCG_MIC	CTX_MIC	VCM_MIC	EM_MIC	AZM_MIC	CLDM_MIC	LVFX_MIC	MINO_MIC	ICR	PBP2X_type	ermA	ermB	mefA	msrD	tetM	tetO	tetW	tetL	lnuB	lsaC	lsaE	aadE	ant(6)-Ia	aph(3')-IIIa	spw	catA16	catTC	catD	GyrA_S81L_mutation	ParC_S79F_mutation
1	GBSIRa0885	2021	9	vaginal/rectal swab	pregnant women	19	19	V	V	yes	yes	no	yes	no	no	no	yes	no	no	≤0.06	≤0.06	0.5	>2	>4	>2	>4	>4	NA	2X-1	no	yes	no	no	yes	no	yes	no	no	no	no	no	no	no	no	yes	no	no	yes	yes
2	GBSIRa0886	2021	9	vaginal/rectal swab	pregnant women	327	529	III	III	yes	yes	no	no	no	yes	no	no	no	no	≤0.06	≤0.06	0.5	>2	>4	≤0.25	≤1	>4	yes	2X-1	no	yes	no	no	no	yes	no	no	no	no	no	no	no	no	no	no	no	no	no	no
3	GBSIRa0887	2021	9	vaginal/rectal swab	pregnant women	23	144	Ia	Ia	no	yes	no	no	no	no	yes	yes	no	no	≤0.06	≤0.06	≤0.25	≤0.25	≤0.12	≤0.25	≤1	>4	NA	2X-5	no	no	no	no	yes	no	no	no	no	no	no	no	no	no	no	no	no	no	no	no
4	GBSIRa0888	2021	9	vaginal/rectal swab	pregnant women	17	17	III	III	yes	no	yes	no	no	no	yes	no	yes	yes	≤0.06	≤0.06	0.5	>2	>4	≤0.25	≤1	>4	yes	2X-2	no	no	no	no	yes	no	no	no	no	no	no	no	no	no	no	no	no	no	no	no
5	GBSIRa0889	2021	9	vaginal/rectal swab	pregnant women	19	335	III	III	yes	yes	no	no	no	no	yes	yes	no	no	≤0.06	≤0.06	0.5	1	>4	≤0.25	≤1	≤1	no	2X-1	no	no	no	no	no	no	no	no	no	no	no	no	no	no	no	no	no	no	no	no
6	GBSIRa0890	2021	9	vaginal/rectal swab	pregnant women	1	1	V	V	yes	yes	no	no	yes	no	no	yes	no	no	≤0.06	≤0.06	0.5	>2	>4	>2	≤1	>4	NA	2X-1	no	yes	no	no	yes	no	no	no	no	no	no	no	no	yes	no	no	yes	no	no	no
7	GBSIRa0891	2021	9	vaginal/rectal swab	pregnant women	19	335	III	III	yes	yes	no	no	no	no	yes	yes	no	no	≤0.06	≤0.06	0.5	1	4	≤0.25	≤1	≤1	no	2X-1	yes	no	no	no	yes	no	no	no	no	no	no	no	no	no	no	no	no	no	no	no
8	GBSIRa0892	2021	9	vaginal/rectal swab	pregnant women	19	335	III	III	yes	yes	no	no	no	no	yes	yes	no	no	≤0.06	≤0.06	0.5	≤0.25	0.25	≤0.25	≤1	>4	NA	2X-1	no	no	no	no	yes	no	no	no	no	no	no	no	no	no	no	no	no	no	no	no
9	GBSIRa0893	2021	9	vaginal/rectal swab	pregnant women	1	1	II	II	yes	yes	no	no	yes	no	no	yes	no	no	≤0.06	≤0.06	1	≤0.25	0.25	≤0.25	2	>4	NA	2X-1	no	no	no	no	yes	no	no	no	no	no	no	no	no	no	no	no	no	no	no	no
10	GBSIRa0894	2021	9	vaginal/rectal swab	pregnant women	23	23	Ia	Ia	no	yes	no	yes	no	no	no	yes	no	no	≤0.06	≤0.06	0.5	>2	>4	≤0.25	≤1	>4	no	2X-5	no	no	yes	yes	yes	no	no	no	no	no	no	no	no	no	no	no	no	no	no	no
11	GBSIRa0895	2021	10	vaginal/rectal swab	pregnant women	12	10	Ib	Ib	yes	yes	no	no	no	yes	no	yes	no	no	≤0.06	≤0.06	0.5	≤0.25	≤0.12	≤0.25	>4	≤1	NA	2X-1	no	no	no	no	no	no	no	no	no	no	no	no	no	no	no	no	no	no	yes	yes
12	GBSIRa0896	2021	10	vaginal/rectal swab	pregnant women	19	335	III	III	yes	yes	no	no	no	no	yes	yes	no	no	≤0.06	≤0.06	0.5	1	4	≤0.25	≤1	>4	no	2X-1	yes	no	no	no	yes	no	no	no	no	no	no	no	no	no	no	no	no	no	no	no
13	GBSIRa0897	2021	10	vaginal/rectal swab	pregnant women	12	1383	Ib	Ib	yes	yes	no	no	no	yes	no	yes	no	no	≤0.06	≤0.06	0.5	≤0.25	0.5	≤0.25	>4	≤1	NA	2X-1	no	no	no	no	no	no	no	no	no	no	no	no	no	no	no	no	no	no	yes	yes
14	GBSIRa0898	2021	10	vaginal/rectal swab	pregnant women	327	529	Ia	III	yes	yes	no	no	no	yes	no	no	no	no	≤0.06	≤0.06	0.5	>2	>4	0.5	≤1	>4	yes	2X-1	no	yes	no	no	no	yes	no	no	no	no	no	no	no	no	no	no	no	no	no	no
15	GBSIRa0899	2021	10	vaginal/rectal swab	pregnant women	12	10	Ib	Ib	yes	yes	no	no	no	yes	no	yes	no	no	≤0.06	≤0.06	0.5	>2	>4	>2	>4	≤1	NA	2X-1	no	yes	no	no	no	no	no	no	no	no	no	no	no	no	no	no	no	no	yes	yes
16	GBSIRa0900	2021	10	vaginal/rectal swab	pregnant women	23	144	Ia	Ia	no	yes	no	no	no	no	yes	yes	no	no	≤0.06	≤0.06	0.5	≤0.25	0.25	≤0.25	≤1	>4	NA	2X-5	no	no	no	no	yes	no	no	no	no	no	no	no	no	no	no	no	no	no	no	no
17	GBSIRa0901	2021	10	vaginal/rectal swab	pregnant women	23	23	Ia	Ia	no	yes	no	yes	no	no	no	yes	no	no	≤0.06	≤0.06	1	>2	>4	≤0.25	≤1	>4	no	2X-5	no	no	yes	yes	yes	no	no	no	no	no	no	no	no	no	no	no	no	no	no	no
18	GBSIRa0902	2021	10	vaginal/rectal swab	pregnant women	19	335	III	III	yes	yes	no	no	no	no	yes	yes	no	no	≤0.06	≤0.06	1	1	>4	≤0.25	≤1	>4	no	2X-1	yes	no	no	no	yes	no	no	no	no	no	no	no	no	no	no	no	no	no	no	no
19	GBSIRa0903	2021	10	vaginal/rectal swab	pregnant women	19	532	II	II	no	yes	no	no	no	no	yes	no	no	no	≤0.06	≤0.06	0.5	>2	>4	>2	≤1	>4	NA	2X-1	no	yes	no	no	no	yes	no	no	no	no	no	no	no	no	no	no	no	no	no	no
20	GBSIRa0904	2021	11	vaginal/rectal swab	pregnant women	12	10	IX	Ib	yes	yes	no	no	no	yes	no	yes	no	no	≤0.06	≤0.06	0.5	>2	>4	≤0.25	>4	≤1	no	2X-1	no	no	yes	yes	no	no	no	no	no	no	no	no	no	no	no	no	no	no	yes	yes
21	GBSIRa0905	2021	11	vaginal/rectal swab	pregnant women	26	26	V	V	no	yes	no	no	no	no	no	yes	no	no	≤0.06	≤0.06	0.5	≤0.25	≤0.12	≤0.25	≤1	≤1	NA	2X-4	no	no	no	no	no	no	no	no	no	no	no	no	no	no	no	no	no	no	no	no
22	GBSIRa0906	2021	11	vaginal/rectal swab	pregnant women	23	144	Ia	Ia	no	yes	no	no	no	no	yes	yes	no	no	≤0.06	≤0.06	0.5	≤0.25	0.25	≤0.25	≤1	≤1	NA	2X-5	no	no	no	no	no	no	no	no	no	no	no	no	no	no	no	no	no	no	no	no
23	GBSIRa0907	2021	11	vaginal/rectal swab	pregnant women	26	26	V	V	no	yes	no	no	no	no	no	yes	no	no	≤0.06	≤0.06	0.5	≤0.25	0.25	≤0.25	≤1	≤1	NA	NA	no	no	no	no	no	no	no	no	no	no	no	no	no	no	no	no	no	no	no	no
24	GBSIRa0908	2021	11	vaginal/rectal swab	pregnant women	19	335	III	III	yes	yes	no	no	no	no	yes	yes	no	no	≤0.06	≤0.06	0.5	1	4	≤0.25	≤1	>4	no	2X-1	yes	no	no	no	yes	no	no	no	no	no	no	no	no	no	no	no	no	no	no	no
25	GBSIRa0909	2021	11	vaginal/rectal swab	pregnant women	1	3	Ib	Ib	yes	yes	no	no	no	yes	no	yes	no	no	≤0.06	≤0.06	0.5	≤0.25	≤0.12	≤0.25	>4	≤1	NA	2X-1	no	no	no	no	no	no	no	no	no	no	no	no	no	no	no	no	no	no	yes	yes
26	GBSIRa0910	2021	12	vaginal/rectal swab	pregnant women	19	28	II	II	no	yes	no	no	no	no	yes	no	no	no	≤0.06	≤0.06	0.5	>2	>4	>2	≤1	>4	NA	2X-1	no	yes	no	no	yes	yes	no	no	no	no	no	no	no	no	no	no	no	no	no	no
27	GBSIRa0911	2021	12	vaginal/rectal swab	pregnant women	12	10	Ib	Ib	yes	yes	no	no	no	yes	no	yes	no	no	≤0.06	≤0.06	0.5	≤0.25	≤0.12	≤0.25	>4	≤1	NA	2X-1	no	no	no	no	no	no	no	no	no	no	no	no	no	no	no	no	no	no	yes	yes
28	GBSIRa0912	2021	12	vaginal/rectal swab	pregnant women	23	23	Ia	Ia	no	yes	no	yes	no	no	no	yes	no	no	≤0.06	≤0.06	0.5	>2	>4	≤0.25	≤1	>4	no	2X-5	no	no	yes	yes	yes	no	no	no	no	no	no	no	no	no	no	no	no	no	no	no
29	GBSIRa0913	2021	12	vaginal/rectal swab	pregnant women	1	3	II	II	yes	yes	no	no	no	yes	no	yes	no	no	≤0.06	≤0.06	0.5	≤0.25	≤0.12	≤0.25	>4	≤1	NA	2X-1	no	no	no	no	no	no	no	no	no	no	no	no	no	no	no	no	no	no	yes	no
30	GBSIRa0914	2021	12	vaginal/rectal swab	pregnant women	1	3	Ib	Ib	yes	yes	no	no	no	yes	no	yes	no	no	≤0.06	≤0.06	0.5	≤0.25	≤0.12	≤0.25	>4	≤1	NA	2X-1	no	no	no	no	no	no	no	no	no	no	no	no	no	no	no	no	no	no	yes	yes
31	GBSIRa0915	2021	12	vaginal/rectal swab	pregnant women	1	1	II	II	yes	yes	no	no	yes	no	no	yes	no	no	≤0.06	≤0.06	0.5	>2	>4	≤0.25	2	>4	yes	2X-1	yes	no	no	no	yes	no	no	no	no	no	no	no	no	no	no	no	no	no	no	no
32	GBSIRa0916	2021	12	vaginal/rectal swab	pregnant women	12	10	Ib	Ib	yes	yes	no	no	no	yes	no	yes	no	no	≤0.06	≤0.06	1	≤0.25	0.25	≤0.25	>4	≤1	NA	2X-1	no	no	no	no	no	no	no	no	no	no	no	no	no	no	no	no	no	no	yes	yes
33	GBSIRa0917	2021	12	vaginal/rectal swab	pregnant women	12	10	Ib	Ib	yes	yes	no	no	no	yes	no	yes	no	no	≤0.06	≤0.06	0.5	≤0.25	≤0.12	≤0.25	>4	≤1	NA	2X-1	no	no	no	no	no	no	no	no	no	no	no	no	no	no	no	no	no	no	yes	yes
34	GBSIRa0918	2021	12	vaginal/rectal swab	pregnant women	19	335	III	III	yes	yes	no	no	no	no	yes	yes	no	no	≤0.06	≤0.06	0.5	1	4	≤0.25	≤1	>4	no	2X-1	no	no	no	no	yes	no	no	no	no	no	no	no	no	no	no	no	no	no	no	no
35	GBSIRa0919	2021	12	vaginal/rectal swab	pregnant women	23	2332	Ia	Ia	no	yes	no	no	no	no	no	yes	no	no	≤0.06	≤0.06	1	>2	>4	≤0.25	≤1	>4	no	2X-5	no	no	yes	yes	yes	no	no	no	no	no	no	no	no	no	no	no	no	no	no	no
36	GBSIRa0920	2021	12	vaginal/rectal swab	pregnant women	19	335	III	III	yes	yes	no	no	no	no	yes	yes	no	no	≤0.06	≤0.06	0.5	1	4	≤0.25	≤1	>4	no	2X-1	yes	no	no	no	yes	no	no	no	no	no	no	no	no	no	no	no	no	no	no	no
37	GBSIRa0921	2022	1	vaginal/rectal swab	pregnant women	452	452	IV	IV	no	no	yes	no	no	yes	no	no	yes	no	≤0.06	≤0.06	0.5	≤0.25	≤0.12	≤0.25	≤1	≤1	NA	2X-5	no	no	no	no	no	no	no	no	no	no	no	no	no	no	no	no	no	no	no	no
38	GBSIRa0922	2022	1	vaginal/rectal swab	pregnant women	1	1	VI	VI	yes	yes	no	no	no	yes	no	yes	no	no	≤0.06	≤0.06	0.5	≤0.25	≤0.12	≤0.25	≤1	≤1	NA	2X-1	no	no	no	no	no	no	no	no	no	no	no	no	no	no	no	no	no	no	no	no
39	GBSIRa0923	2022	1	vaginal/rectal swab	pregnant women	17	17	III	III	no	no	yes	no	no	no	yes	no	yes	yes	≤0.06	≤0.06	0.5	>2	>4	≤0.25	≤1	>4	no	2X-2	no	yes	yes	yes	no	yes	no	no	yes	no	yes	yes	yes	yes	yes	no	no	no	no	no
40	GBSIRa0924	2022	1	vaginal/rectal swab	pregnant women	17	17	III	III	no	no	yes	no	no	no	yes	no	yes	yes	≤0.06	≤0.06	0.5	>2	>4	≤0.25	>4	>4	no	2X-2	no	yes	no	no	no	yes	no	no	no	no	no	yes	yes	yes	no	no	no	no	yes	no
41	GBSIRa0925	2022	1	vaginal/rectal swab	pregnant women	19	335	III	III	yes	yes	no	no	no	no	yes	yes	no	no	≤0.06	≤0.06	0.5	≤0.25	≤0.12	≤0.25	≤1	>4	NA	2X-1	no	no	no	no	yes	no	no	no	no	no	no	no	no	no	no	no	no	no	no	no
42	GBSIRa0926	2022	1	vaginal/rectal swab	pregnant women	19	335	IX	III	yes	yes	no	no	no	no	yes	yes	no	no	≤0.06	≤0.06	1	1	4	1	≤1	>4	NA	2X-1	no	no	no	no	yes	no	no	no	no	yes	no	no	no	no	no	no	no	no	no	no
43	GBSIRa0927	2022	1	vaginal/rectal swab	pregnant women	1	1	VI	VI	yes	yes	no	no	no	yes	no	yes	no	no	≤0.06	≤0.06	0.5	≤0.25	≤0.12	≤0.25	≤1	≤1	NA	2X-1	no	no	no	no	no	no	no	no	no	no	no	no	no	no	no	no	no	no	no	no
44	GBSIRa0928	2022	1	vaginal/rectal swab	pregnant women	19	335	III	III	yes	yes	no	no	no	no	yes	yes	no	no	≤0.06	≤0.06	0.5	>2	4	≤0.25	≤1	>4	no	2X-1	yes	no	no	no	yes	no	no	no	no	no	no	no	no	no	no	no	no	no	no	no
45	GBSIRa0929	2022	1	vaginal/rectal swab	pregnant women	17	574	III	III	yes	no	yes	no	no	no	yes	no	yes	yes	≤0.06	≤0.06	0.5	≤0.25	0.25	≤0.25	2	>4	NA	2X-2	no	no	no	no	yes	no	no	yes	no	no	no	no	no	no	no	no	no	yes	no	NA
46	GBSIRa0930	2022	1	vaginal/rectal swab	pregnant women	1	1	IX	V	yes	yes	no	no	yes	no	no	yes	no	no	≤0.06	≤0.06	0.5	2	>4	≤0.25	≤1	>4	yes	2X-1	yes	no	no	no	yes	no	no	no	no	no	no	no	no	no	no	no	no	no	no	no
47	GBSIRa0931	2022	2	vaginal/rectal swab	pregnant women	23	144	Ia	Ia	no	yes	no	no	no	no	yes	yes	no	no	≤0.06	≤0.06	≤0.25	≤0.25	≤0.12	≤0.25	≤1	>4	NA	2X-5	no	no	no	no	yes	no	no	no	no	no	no	no	no	no	no	no	no	no	no	no
48	GBSIRa0932	2022	2	vaginal/rectal swab	pregnant women	452	452	IX	IV	no	no	yes	no	no	yes	no	no	yes	no	≤0.06	≤0.06	0.5	≤0.25	≤0.12	≤0.25	≤1	≤1	NA	2X-5	no	no	no	no	no	no	no	no	no	no	no	no	no	no	no	no	no	no	no	no
49	GBSIRa0933	2022	2	vaginal/rectal swab	pregnant women	1	1	V	V	yes	yes	no	no	yes	no	no	yes	no	no	≤0.06	≤0.06	0.5	>2	>4	>2	≤1	>4	NA	2X-1	no	yes	no	no	yes	no	no	no	no	no	no	no	no	yes	no	no	yes	no	no	no
50	GBSIRa0934	2022	2	vaginal/rectal swab	pregnant women	1	1	V	V	yes	yes	no	no	yes	no	no	yes	no	no	≤0.06	≤0.06	1	≤0.25	≤0.12	1	≤1	>4	NA	2X-1	no	yes	no	no	yes	no	no	no	no	yes	no	no	no	no	no	no	no	no	no	no
51	GBSIRa0935	2022	2	vaginal/rectal swab	pregnant women	19	335	III	III	yes	yes	no	no	no	no	yes	yes	no	no	≤0.06	≤0.06	0.5	≤0.25	≤0.12	≤0.25	≤1	>4	NA	2X-1	no	no	no	no	yes	no	no	no	no	no	no	no	no	no	no	no	no	no	no	no
52	GBSIRa0936	2022	2	vaginal/rectal swab	pregnant women	459	196	IV	IV	yes	yes	no	yes	no	no	no	yes	no	no	≤0.06	≤0.06	0.5	≤0.25	≤0.12	≤0.25	≤1	>4	NA	2X-1	no	no	no	no	yes	no	no	no	no	no	no	no	no	no	no	no	no	no	no	no
53	GBSIRa0937	2022	2	vaginal/rectal swab	pregnant women	459	196	IV	IV	yes	yes	no	yes	no	no	no	yes	no	no	≤0.06	≤0.06	0.5	>2	>4	>2	≤1	>4	NA	2X-1	no	yes	no	no	no	yes	no	no	no	no	no	no	no	no	no	no	no	no	no	no
54	GBSIRa0938	2022	2	vaginal/rectal swab	pregnant women	17	17	III	III	yes	no	yes	no	no	no	yes	no	yes	yes	≤0.06	≤0.06	0.5	≤0.25	≤0.12	≤0.25	2	>4	NA	2X-2	no	no	no	no	yes	no	no	no	no	no	no	no	no	no	no	no	no	no	no	no
55	GBSIRa0939	2022	2	vaginal/rectal swab	pregnant women	19	28	NT	II	yes	yes	no	no	no	no	yes	no	no	no	≤0.06	≤0.06	≤0.25	≤0.25	0.25	≤0.25	≤1	>4	NA	2X-1	no	no	no	no	yes	no	no	no	no	no	no	no	no	no	no	no	no	no	no	no
56	GBSIRa0940	2022	2	vaginal/rectal swab	pregnant women	23	144	Ia	Ia	no	yes	no	no	no	no	yes	yes	no	no	≤0.06	≤0.06	0.5	≤0.25	≤0.12	≤0.25	≤1	>4	NA	2X-5	no	no	no	no	yes	no	no	no	no	no	no	no	no	no	no	no	no	no	no	no
57	GBSIRa0941	2022	3	vaginal/rectal swab	pregnant women	26	26	V	V	no	yes	no	no	no	no	no	yes	no	no	≤0.06	≤0.06	0.5	≤0.25	≤0.12	≤0.25	≤1	≤1	NA	2X-4	no	no	no	no	no	no	no	no	no	no	no	no	no	no	no	no	no	no	no	no
58	GBSIRa0942	2022	3	vaginal/rectal swab	pregnant women	23	144	Ia	Ia	no	yes	no	no	no	no	yes	yes	no	no	≤0.06	≤0.06	0.5	≤0.25	≤0.12	≤0.25	≤1	>4	NA	2X-5	no	no	no	no	yes	no	no	no	no	no	no	no	no	no	no	no	no	no	no	no
59	GBSIRa0943	2022	3	vaginal/rectal swab	pregnant women	327	529	V	V	yes	yes	no	no	no	no	yes	no	no	no	≤0.06	≤0.06	0.5	>2	>4	>2	≤1	>4	NA	2X-1	no	yes	no	no	no	yes	no	no	no	no	no	no	no	no	no	no	no	no	no	no
60	GBSIRa0944	2022	3	vaginal/rectal swab	pregnant women	23	144	Ia	Ia	no	yes	no	no	no	no	yes	yes	no	no	≤0.06	≤0.06	0.5	≤0.25	≤0.12	≤0.25	≤1	≤1	NA	2X-5	no	no	no	no	no	no	no	no	no	no	no	no	no	no	no	no	no	no	no	no
61	GBSIRa0945	2022	3	vaginal/rectal swab	pregnant women	452	452	IV	IV	no	no	yes	no	no	yes	no	no	yes	no	≤0.06	≤0.06	0.5	≤0.25	≤0.12	≤0.25	≤1	≤1	NA	2X-5	no	no	no	no	no	no	no	no	no	no	no	no	no	no	no	no	no	no	no	no
62	GBSIRa0946	2022	3	vaginal/rectal swab	pregnant women	1	1	VIII	VIII	yes	no	yes	no	yes	no	no	yes	no	no	≤0.06	≤0.06	0.5	≤0.25	≤0.12	≤0.25	≤1	≤1	NA	2X-1	no	no	no	no	no	no	no	no	no	no	no	no	no	no	no	no	no	no	no	no
63	GBSIRa0947	2022	3	vaginal/rectal swab	pregnant women	19	335	IX	III	yes	yes	no	no	no	no	no	no	no	no	≤0.06	≤0.06	0.5	1	4	≤0.25	≤1	>4	no	2X-1	yes	no	no	no	yes	no	no	no	no	no	no	no	no	no	no	no	no	no	no	no
64	GBSIRa0948	2022	3	vaginal/rectal swab	pregnant women	23	23	Ia	Ia	no	yes	no	yes	no	no	no	yes	no	no	≤0.06	≤0.06	0.5	>2	>4	≤0.25	≤1	>4	no	2X-5	no	no	yes	yes	yes	no	no	no	no	no	no	no	no	no	no	no	no	no	no	no
65	GBSIRa0949	2022	3	vaginal/rectal swab	pregnant women	1	1	V	V	yes	yes	no	no	yes	no	no	yes	no	no	≤0.06	≤0.06	0.5	>2	>4	>2	≤1	≤1	NA	2X-1	no	yes	no	no	yes	no	no	no	no	no	no	no	no	yes	no	no	yes	no	no	no
66	GBSIRa0950	2022	4	vaginal/rectal swab	pregnant women	19	28	II	II	yes	yes	no	no	no	no	yes	no	no	no	≤0.06	≤0.06	0.5	≤0.25	≤0.12	≤0.25	≤1	>4	NA	2X-1	no	no	no	no	yes	no	no	no	no	no	no	no	no	no	no	no	no	no	no	no
67	GBSIRa0951	2022	4	vaginal/rectal swab	pregnant women	26	26	NT	V	no	yes	no	no	no	yes	no	no	no	no	≤0.06	≤0.06	0.5	≤0.25	≤0.12	≤0.25	≤1	≤1	NA	2X-4	no	no	no	no	no	no	no	no	no	no	no	no	no	no	no	no	no	no	no	no
68	GBSIRa0952	2022	4	vaginal/rectal swab	pregnant women	1	1	II	II	yes	yes	no	no	yes	no	no	yes	no	no	≤0.06	≤0.06	0.5	>2	>4	≤0.25	≤1	>4	yes	2X-1	yes	no	no	no	yes	no	no	no	no	no	no	no	no	no	no	no	no	no	no	no
69	GBSIRa0953	2022	4	vaginal/rectal swab	pregnant women	1	1	V	V	yes	yes	no	no	yes	no	no	yes	no	no	≤0.06	≤0.06	0.5	>2	>4	>2	≤1	>4	NA	2X-1	no	yes	no	no	yes	no	no	no	no	no	no	no	no	yes	no	no	yes	no	no	no
70	GBSIRa0954	2022	4	vaginal/rectal swab	pregnant women	23	23	NT	Ia	no	yes	no	no	no	no	no	yes	no	no	≤0.06	≤0.06	0.5	>2	>4	>2	≤1	>4	NA	2X-5	no	no	yes	yes	yes	no	no	no	no	no	no	no	no	no	no	no	no	no	no	no
71	GBSIRa0955	2022	4	vaginal/rectal swab	pregnant women	1	1	NT	II	yes	yes	no	no	no	yes	no	yes	no	no	≤0.06	≤0.06	0.5	≤0.25	≤0.12	≤0.25	≤1	≤1	NA	2X-1	no	no	no	no	no	no	no	no	no	no	no	no	no	no	no	no	no	no	no	no
72	GBSIRa0956	2022	4	vaginal/rectal swab	pregnant women	23	23	Ia	Ia	no	yes	no	yes	no	no	no	yes	no	no	≤0.06	≤0.06	0.5	>2	>4	>2	≤1	>4	NA	2X-5	no	no	yes	yes	yes	no	no	no	no	no	no	no	no	no	no	no	no	no	no	no
73	GBSIRa0957	2022	4	vaginal/rectal swab	pregnant women	19	28	II	II	no	yes	no	no	no	no	yes	no	no	no	≤0.06	≤0.06	0.5	>2	>4	>2	≤1	>4	NA	2X-1	no	yes	no	no	no	yes	no	no	no	no	no	no	no	no	no	no	no	no	no	no
74	GBSIRa0958	2022	5	vaginal/rectal swab	pregnant women	19	19	V	V	yes	yes	no	no	no	no	no	yes	no	no	≤0.06	≤0.06	0.5	>2	>4	>2	>4	>4	NA	2X-1	no	yes	no	no	yes	no	yes	no	no	no	no	no	no	no	no	no	no	no	yes	yes
75	GBSIRa0959	2022	5	vaginal/rectal swab	pregnant women	23	144	Ia	Ia	no	yes	no	no	no	no	no	yes	no	no	≤0.06	≤0.06	0.5	≤0.25	≤0.12	≤0.25	≤1	>4	NA	2X-5	no	no	no	no	yes	no	no	no	no	no	no	no	no	no	no	no	no	no	no	no
76	GBSIRa0960	2022	5	vaginal/rectal swab	pregnant women	23	144	Ia	Ia	no	yes	no	no	no	no	yes	yes	no	no	≤0.06	≤0.06	0.5	≤0.25	≤0.12	≤0.25	≤1	>4	NA	2X-5	no	no	no	no	yes	no	no	no	no	no	no	no	no	no	no	no	no	no	no	no
77	GBSIRa0961	2022	5	vaginal/rectal swab	pregnant women	23	144	Ia	Ia	no	yes	no	no	no	no	yes	yes	no	no	≤0.06	≤0.06	0.5	≤0.25	≤0.12	≤0.25	≤1	>4	NA	2X-5	no	no	no	no	yes	no	no	no	no	no	no	no	no	no	no	no	no	no	no	no
78	GBSIRa0962	2022	5	vaginal/rectal swab	pregnant women	23	23	Ia	Ia	no	yes	no	yes	no	no	no	yes	no	no	≤0.06	≤0.06	0.5	≤0.25	≤0.12	≤0.25	≤1	>4	NA	2X-5	no	no	no	no	yes	no	no	no	no	no	no	no	no	no	no	no	no	no	no	no
79	GBSIRa0963	2022	5	vaginal/rectal swab	pregnant women	1	3	Ib	Ib	yes	yes	no	no	no	yes	no	yes	no	no	≤0.06	≤0.06	0.5	≤0.25	≤0.12	≤0.25	>4	≤1	NA	2X-1	no	no	no	no	no	no	no	no	no	no	no	no	no	no	no	no	no	no	yes	yes
80	GBSIRa0964	2022	5	vaginal/rectal swab	pregnant women	19	335	III	III	yes	yes	no	no	no	no	yes	yes	no	no	≤0.06	≤0.06	0.5	1	4	≤0.25	≤1	≤1	no	2X-1	yes	no	no	no	yes	no	no	no	no	no	no	no	no	no	no	no	no	no	no	no
81	GBSIRa0965	2022	6	vaginal/rectal swab	pregnant women	19	19	IX	V	yes	yes	no	yes	no	no	no	no	no	no	≤0.06	≤0.06	0.5	>2	>4	≤0.25	>4	>4	yes	2X-1	yes	no	yes	yes	yes	no	no	no	no	no	no	no	no	no	no	yes	no	no	yes	yes
82	GBSIRa0966	2022	6	vaginal/rectal swab	pregnant women	23	2333	Ia	Ia	no	yes	no	yes	no	no	no	yes	no	no	≤0.06	≤0.06	≤0.25	≤0.25	≤0.12	≤0.25	≤1	≤1	NA	2X-5	no	no	no	no	no	no	no	no	no	no	no	no	no	no	no	no	no	no	no	no
83	GBSIRa0967	2022	6	vaginal/rectal swab	pregnant women	23	144	Ia	Ia	no	yes	no	no	no	no	yes	yes	no	no	≤0.06	≤0.06	0.5	≤0.25	0.25	≤0.25	≤1	>4	NA	2X-5	no	no	no	no	yes	no	no	no	no	no	no	no	no	no	no	no	no	no	no	no
84	GBSIRa0968	2022	6	vaginal/rectal swab	pregnant women	1	1	V	V	yes	yes	no	no	yes	no	no	yes	no	no	≤0.06	≤0.06	0.5	>2	>4	>2	≤1	>4	NA	2X-1	no	yes	no	no	yes	no	no	no	no	no	no	no	no	no	no	no	yes	no	no	no
85	GBSIRa0969	2022	6	vaginal/rectal swab	pregnant women	23	23	Ia	Ia	no	yes	no	yes	no	no	no	yes	no	no	≤0.06	≤0.06	0.5	≤0.25	≤0.12	≤0.25	≤1	>4	NA	2X-5	no	no	no	no	yes	no	no	no	no	no	no	no	no	no	no	no	no	no	no	no
86	GBSIRa0970	2022	7	vaginal/rectal swab	pregnant women	1	1	V	V	yes	yes	no	no	yes	no	no	yes	no	no	≤0.06	≤0.06	0.5	≤0.25	≤0.12	≤0.25	≤1	4	NA	2X-1	no	no	no	no	yes	no	no	no	no	no	no	no	no	no	no	no	no	no	no	no
87	GBSIRa0971	2022	7	vaginal/rectal swab	pregnant women	23	23	Ia	Ia	no	yes	no	yes	no	no	no	yes	no	no	≤0.06	0.12	0.5	≤0.25	0.25	≤0.25	≤1	≤1	NA	2X-5	no	no	no	no	yes	no	no	no	no	no	no	no	no	no	no	no	no	no	no	no
88	GBSIRa0972	2022	7	vaginal/rectal swab	pregnant women	12	12	Ib	Ib	no	yes	no	no	no	yes	no	no	no	no	≤0.06	≤0.06	0.5	>2	>4	>2	≤1	>4	NA	2X-1	no	yes	no	no	no	yes	no	no	no	no	no	yes	yes	yes	no	no	yes	no	no	no
89	GBSIRa0973	2022	7	vaginal/rectal swab	pregnant women	12	10	II	II	yes	yes	no	no	no	yes	no	yes	no	no	≤0.06	≤0.06	0.5	>2	>4	>2	>4	>4	NA	2X-1	no	no	no	no	no	no	no	no	no	no	no	no	no	no	no	no	no	no	yes	yes
90	GBSIRa0974	2022	7	vaginal/rectal swab	pregnant women	12	10	Ib	Ib	no	yes	no	no	no	no	no	yes	no	no	≤0.06	≤0.06	1	>2	>4	>2	>4	>4	NA	2X-1	no	yes	no	no	no	yes	no	no	no	no	no	no	no	no	no	no	no	no	yes	yes
91	GBSIRa0975	2022	8	vaginal/rectal swab	pregnant women	1	1	VI	VI	yes	yes	no	no	no	yes	no	yes	no	no	≤0.06	≤0.06	0.5	≤0.25	≤0.12	≤0.25	≤1	≤1	NA	2X-1	no	no	no	no	no	no	no	no	no	no	no	no	no	no	no	no	no	no	no	no
92	GBSIRa0976	2022	8	vaginal/rectal swab	pregnant women	452	452	IV	IV	no	no	yes	no	no	yes	no	no	yes	no	≤0.06	≤0.06	0.5	≤0.25	≤0.12	≤0.25	≤1	≤1	NA	2X-5	no	no	no	no	no	no	no	no	no	no	no	no	no	no	no	no	no	no	no	no
93	GBSIRa0977	2022	8	vaginal/rectal swab	pregnant women	12	10	Ib	Ib	yes	yes	no	no	no	yes	no	yes	no	no	≤0.06	≤0.06	0.5	>2	>4	>2	>4	>4	NA	2X-1	no	yes	no	no	no	yes	no	no	no	no	no	no	no	no	no	no	no	no	yes	yes
94	GBSIRa0978	2022	8	vaginal/rectal swab	pregnant women	23	23	Ia	Ia	no	yes	no	yes	no	no	no	yes	no	no	≤0.06	≤0.06	0.5	>2	>4	≤0.25	>4	>4	no	2X-5	no	no	yes	yes	yes	no	no	no	no	no	no	no	no	no	no	no	no	no	no	no
95	GBSIRa0979	2022	8	vaginal/rectal swab	pregnant women	19	28	II	II	no	yes	no	no	no	no	yes	no	no	no	≤0.06	≤0.06	0.5	>2	>4	>2	≤1	>4	NA	2X-1	no	yes	no	no	yes	yes	no	no	no	no	no	no	no	no	no	no	no	no	no	no
96	GBSIRa0980	2022	8	vaginal/rectal swab	pregnant women	19	19	V	V	yes	yes	no	no	no	no	no	yes	no	no	≤0.06	≤0.06	0.5	>2	>4	≤0.25	>4	>4	no	2X-1	no	no	yes	yes	yes	no	no	no	no	no	no	no	no	no	no	yes	no	no	yes	yes
97	GBSIRa0981	2022	8	vaginal/rectal swab	pregnant women	17	17	III	III	no	no	yes	no	no	no	yes	no	yes	yes	≤0.06	≤0.06	0.5	>2	>4	>2	>4	>4	NA	2X-2	no	yes	no	no	no	yes	no	no	no	no	no	yes	yes	yes	no	no	no	no	yes	no
98	GBSIRa0982	2022	9	vaginal/rectal swab	pregnant women	19	19	V	V	yes	yes	no	no	no	no	no	yes	no	no	≤0.06	≤0.06	0.5	>2	>4	≤0.25	>4	>4	yes	2X-1	yes	no	yes	yes	yes	no	no	no	no	no	no	no	no	no	no	yes	no	no	yes	no
99	GBSIRa0983	2022	9	vaginal/rectal swab	pregnant women	23	144	Ia	Ia	no	yes	no	no	no	no	yes	yes	no	no	≤0.06	≤0.06	≤0.25	≤0.25	≤0.12	≤0.25	≤1	>4	NA	2X-5	no	no	no	no	yes	no	no	no	no	no	no	no	no	no	no	no	no	no	no	no
100	GBSIRa0984	2022	10	vaginal/rectal swab	pregnant women	23	23	Ia	Ia	no	yes	no	yes	no	no	no	yes	no	no	≤0.06	≤0.06	≤0.25	≤0.25	≤0.12	≤0.25	≤1	>4	NA	2X-5	no	no	no	no	yes	no	no	no	no	no	no	no	no	no	no	no	no	no	no	no
101	GBSIRa0985	2022	10	vaginal/rectal swab	pregnant women	19	19	V	V	yes	yes	no	yes	no	no	no	yes	no	no	≤0.06	≤0.06	0.5	>2	>4	≤0.25	>4	>4	yes	2X-1	yes	no	yes	yes	yes	no	no	no	no	no	no	no	no	no	no	yes	no	no	yes	yes
102	GBSIRa0986	2022	10	vaginal/rectal swab	pregnant women	12	12	NT	III	yes	yes	no	no	no	no	no	yes	no	no	≤0.06	≤0.06	0.5	≤0.25	≤0.12	≤0.25	≤1	≤1	NA	2X-1	no	no	no	no	no	yes	no	no	no	no	no	no	no	no	no	no	no	no	no	no
103	GBSIRa0987	2022	10	vaginal/rectal swab	pregnant women	452	452	IV	IV	no	no	yes	no	no	yes	no	no	yes	no	≤0.06	≤0.06	0.5	≤0.25	≤0.12	≤0.25	2	>4	NA	2X-5	no	no	no	no	no	no	no	no	no	no	no	no	no	no	no	no	no	no	no	no
104	GBSIRa0988	2022	10	vaginal/rectal swab	pregnant women	19	335	III	III	yes	yes	no	no	no	no	yes	yes	no	no	≤0.06	≤0.06	0.5	1	4	≤0.25	≤1	>4	no	2X-1	yes	no	no	no	yes	no	no	no	no	no	no	no	no	no	no	no	no	no	no	no
105	GBSIRa0989	2022	10	vaginal/rectal swab	pregnant women	1	1	V	V	yes	yes	no	no	yes	no	no	yes	no	no	≤0.06	≤0.06	0.5	>2	>4	>2	≤1	>4	NA	2X-1	no	yes	no	no	yes	no	no	no	no	no	no	no	no	yes	no	no	no	no	no	no
106	GBSIRa0990	2022	10	vaginal/rectal swab	pregnant women	19	19	V	V	yes	yes	no	yes	no	no	no	yes	no	no	≤0.06	≤0.06	0.5	>2	>4	≤0.25	>4	>4	yes	2X-1	yes	no	yes	yes	yes	no	no	no	no	no	no	no	no	no	no	yes	no	no	yes	yes
107	GBSIRa0991	2022	10	vaginal/rectal swab	pregnant women	19	28	Ia	NT	yes	yes	no	no	no	no	yes	yes	no	no	≤0.06	≤0.06	0.5	≤0.25	≤0.12	≤0.25	≤1	>4	NA	2X-1	no	no	no	no	yes	no	no	no	no	no	no	no	no	no	no	no	no	no	no	no
108	GBSIRa0992	2022	11	vaginal/rectal swab	pregnant women	12	10	V	Ib	yes	yes	no	no	no	yes	no	yes	no	no	≤0.06	0.12	0.5	>2	>4	>2	>4	>4	NA	2X-1	no	yes	no	no	no	yes	no	no	no	no	no	no	no	no	no	no	no	no	yes	yes
109	GBSIRa0993	2022	11	vaginal/rectal swab	pregnant women	23	144	Ia	Ia	no	yes	no	no	no	no	yes	yes	no	no	≤0.06	≤0.06	0.5	≤0.25	0.25	≤0.25	≤1	>4	NA	2X-5	no	no	no	no	yes	no	no	no	no	no	no	no	no	no	no	no	no	no	no	no
110	GBSIRa0994	2022	11	vaginal/rectal swab	pregnant women	17	2334	III	III	yes	no	yes	no	no	no	yes	no	yes	yes	≤0.06	≤0.06	0.5	≤0.25	≤0.12	≤0.25	≤1	>4	NA	2X-2	no	no	no	no	yes	no	no	no	no	no	no	no	no	no	no	no	no	no	no	no
111	GBSIRa0995	2022	11	vaginal/rectal swab	pregnant women	12	10	Ib	Ib	yes	yes	no	no	no	yes	no	yes	no	no	≤0.06	≤0.06	0.5	>2	>4	>2	>4	≤1	NA	2X-1	no	yes	no	no	no	no	no	no	no	no	no	no	no	no	no	no	no	no	yes	yes
112	GBSIRa0996	2022	11	vaginal/rectal swab	pregnant women	23	23	Ia	Ia	no	yes	no	yes	no	no	no	yes	no	no	≤0.06	≤0.06	0.5	>2	>4	≤0.25	≤1	>4	no	2X-5	no	no	yes	yes	yes	no	no	no	no	no	no	no	no	no	no	no	no	no	no	no
113	GBSIRa0997	2022	11	vaginal/rectal swab	pregnant women	1	1	V	V	yes	yes	no	no	yes	no	no	yes	no	no	≤0.06	≤0.06	0.5	>2	>4	>2	≤1	≤1	NA	2X-1	no	yes	no	no	yes	no	no	no	no	no	no	no	no	yes	no	no	no	no	no	no
114	GBSIRa0998	2022	11	vaginal/rectal swab	pregnant women	19	335	III	III	yes	yes	no	no	no	no	yes	yes	no	no	≤0.06	≤0.06	0.5	2	>4	≤0.25	≤1	>4	no	2X-1	yes	no	no	no	yes	no	no	no	no	no	no	no	no	no	no	no	no	no	no	no
115	GBSIRa0999	2022	12	vaginal/rectal swab	pregnant women	19	532	II	II	no	yes	no	no	no	no	yes	no	no	no	≤0.06	≤0.06	0.5	>2	>4	>2	≤1	>4	NA	2X-1	no	yes	no	no	no	yes	no	no	no	no	no	no	no	no	no	no	no	no	no	no
116	GBSIRa1000	2022	12	vaginal/rectal swab	pregnant women	26	26	V	V	no	yes	no	no	no	no	no	yes	no	no	≤0.06	≤0.06	≤0.25	≤0.25	≤0.12	≤0.25	≤1	≤1	NA	2X-4	no	no	no	no	no	no	no	no	no	no	no	no	no	no	no	no	no	no	no	no
117	GBSIRa1001	2022	11	vaginal/rectal swab	pregnant women	19	335	III	III	yes	yes	no	no	no	no	yes	yes	no	no	≤0.06	0.12	0.5	≤0.25	≤0.12	≤0.25	≤1	>4	NA	2X-1	no	no	no	no	yes	no	no	no	no	no	no	no	no	no	no	no	no	no	no	no
118	GBSIRa1002	2022	11	vaginal/rectal swab	pregnant women	19	19	V	V	yes	yes	no	yes	no	no	no	yes	no	no	≤0.06	≤0.06	0.5	>2	>4	>2	>4	>4	NA	2X-1	no	yes	no	no	yes	no	yes	no	no	no	no	no	no	no	no	yes	no	no	yes	yes
119	GBSIRa1003	2022	12	vaginal/rectal swab	pregnant women	1	1	V	V	yes	yes	no	no	yes	no	no	yes	no	no	≤0.06	≤0.06	0.5	>2	>4	>2	>4	≤1	NA	2X-1	no	yes	no	no	yes	no	no	no	no	no	no	no	no	no	no	no	no	no	no	no
120	GBSIRa1004	2022	12	vaginal/rectal swab	pregnant women	19	19	V	V	yes	yes	no	yes	no	no	no	yes	no	no	≤0.06	≤0.06	0.5	>2	4	≤0.25	>4	>4	no	2X-1	no	no	yes	yes	yes	no	no	no	no	no	no	no	no	no	no	yes	no	no	yes	yes
121	GBSIRa1005	2022	12	vaginal/rectal swab	pregnant women	19	335	III	III	yes	yes	no	no	no	no	yes	yes	no	no	≤0.06	≤0.06	0.5	1	4	≤0.25	≤1	>4	no	2X-1	yes	no	no	no	yes	no	no	no	no	no	no	no	no	no	no	no	no	no	no	no
122	GBSIRa1006	2022	12	vaginal/rectal swab	pregnant women	1	1	V	V	yes	yes	no	no	yes	no	no	yes	no	no	≤0.06	≤0.06	0.5	>2	>4	>2	≤1	>4	NA	2X-1	no	yes	no	no	yes	no	no	no	no	no	no	no	no	yes	no	no	no	no	no	no
123	GBSIRa1007	2022	12	vaginal/rectal swab	pregnant women	19	28	II	II	yes	yes	no	no	no	no	yes	yes	no	no	≤0.06	≤0.06	≤0.25	≤0.25	≤0.12	≤0.25	≤1	>4	NA	2X-1	no	no	no	no	yes	no	no	no	no	no	no	no	no	no	no	no	no	no	no	no
124	GBSIRa1008	2022	12	vaginal/rectal swab	pregnant women	1	1	VI	VI	yes	yes	no	no	no	yes	no	yes	no	no	≤0.06	≤0.06	0.5	≤0.25	≤0.12	≤0.25	≤1	≤1	NA	2X-1	no	no	no	no	no	no	no	no	no	no	no	no	no	no	no	no	no	no	no	no
125	GBSIRa1009	2022	12	vaginal/rectal swab	pregnant women	19	19	V	V	yes	yes	no	yes	no	no	no	yes	no	no	≤0.06	≤0.06	0.5	2	>4	≤0.25	>4	>4	yes	2X-1	yes	no	yes	yes	yes	no	no	no	no	no	no	no	no	no	no	yes	no	no	yes	yes
126	GBSIRa1010	2022	12	vaginal/rectal swab	pregnant women	19	27	III	III	yes	yes	no	no	no	no	yes	no	no	no	≤0.06	≤0.06	0.5	>2	>4	>2	≤1	>4	NA	2X-1	no	yes	no	no	no	yes	no	no	no	no	no	no	no	no	no	no	no	no	no	no
127	GBSIRa1011	2022	12	vaginal/rectal swab	pregnant women	19	2300	V	V	yes	yes	no	yes	no	no	no	yes	no	no	≤0.06	≤0.06	0.5	>2	>4	>2	>4	>4	NA	2X-1	no	yes	no	no	yes	no	yes	no	no	no	no	no	no	no	no	yes	no	no	yes	yes
128	GBSIRa1012	2022	12	vaginal/rectal swab	pregnant women	327	485	Ia	Ia	no	no	yes	yes	no	no	no	yes	no	no	≤0.06	≤0.06	0.5	>2	>4	>2	≤1	>4	NA	2X-4	no	no	yes	yes	yes	no	no	no	yes	no	yes	no	no	no	no	no	no	no	no	no
129	GBSIRa1013	2022	12	vaginal/rectal swab	pregnant women	19	28	II	II	yes	yes	no	no	no	no	yes	yes	no	no	≤0.06	≤0.06	≤0.25	≤0.25	≤0.12	≤0.25	≤1	>4	NA	2X-1	no	no	no	no	yes	no	no	no	no	no	no	no	no	no	no	no	no	no	no	no
130	GBSIRa1014	2022	12	vaginal/rectal swab	pregnant women	23	144	Ia	Ia	no	yes	no	no	no	no	yes	yes	no	no	≤0.06	≤0.06	≤0.25	≤0.25	≤0.12	≤0.25	≤1	>4	NA	2X-5	no	no	no	no	yes	no	no	no	no	no	no	no	no	no	no	no	no	no	no	no
131	GBSIRa1015	2022	12	vaginal/rectal swab	pregnant women	452	452	IV	IV	no	no	yes	no	no	yes	no	no	yes	no	≤0.06	≤0.06	0.5	≤0.25	≤0.12	≤0.25	≤1	≤1	NA	2X-5	no	no	no	no	no	no	no	no	no	no	no	no	no	no	no	no	no	no	no	no
132	GBSIRa1016	2022	12	vaginal/rectal swab	pregnant women	1	1	V	V	yes	yes	no	no	yes	no	no	yes	no	no	≤0.06	0.12	0.5	≤0.25	≤0.12	≤0.25	≤1	>4	NA	2X-1	no	no	no	no	yes	no	no	no	no	no	no	no	no	no	no	no	no	no	no	no
133	GBSIRa1017	2023	1	vaginal/rectal swab	pregnant women	23	23	Ia	Ia	no	yes	no	yes	no	no	no	yes	no	no	≤0.06	≤0.06	0.5	>2	>4	≤0.25	≤1	>4	no	2X-5	no	no	yes	yes	yes	no	no	no	no	no	no	no	no	no	no	no	no	no	no	no
134	GBSIRa1018	2023	1	vaginal/rectal swab	pregnant women	19	532	II	II	no	yes	no	no	no	no	yes	no	no	no	≤0.06	≤0.06	0.5	>2	>4	>2	≤1	>4	NA	2X-1	no	yes	no	no	no	yes	no	no	no	no	no	no	no	no	no	no	no	no	no	no
135	GBSIRa1019	2023	1	vaginal/rectal swab	pregnant women	1	1	V	V	yes	yes	no	no	yes	no	no	yes	no	no	≤0.06	≤0.06	0.5	>2	>4	>2	≤1	>4	NA	2X-1	no	yes	no	no	yes	no	no	no	no	no	no	no	no	yes	no	no	yes	no	no	no
136	GBSIRa1020	2023	1	vaginal/rectal swab	pregnant women	459	821	IV	IV	yes	yes	no	no	no	no	yes	yes	no	no	≤0.06	≤0.06	0.5	2	>4	>2	≤1	>4	NA	2X-1	yes	no	no	no	yes	no	no	no	no	no	no	no	no	no	no	no	no	no	no	no
137	GBSIRa1021	2023	1	vaginal/rectal swab	pregnant women	327	529	V	V	yes	yes	no	no	no	no	yes	no	no	no	≤0.06	≤0.06	0.5	>2	>4	>2	≤1	>4	NA	2X-1	no	yes	no	no	no	yes	no	no	no	no	no	no	no	no	no	no	no	no	no	no
138	GBSIRa1022	2023	1	vaginal/rectal swab	pregnant women	12	10	Ib	Ib	yes	yes	no	no	no	yes	no	yes	no	no	≤0.06	≤0.06	0.5	>2	>4	>2	>4	≤1	NA	2X-1	no	yes	no	no	no	no	no	no	no	no	no	no	no	no	no	no	no	no	yes	yes
139	GBSIRa1023	2023	1	vaginal/rectal swab	pregnant women	19	19	V	V	yes	yes	no	yes	no	no	no	yes	no	no	≤0.06	≤0.06	0.5	>2	>4	>2	≤1	>4	NA	2X-1	no	yes	no	no	yes	yes	no	no	no	no	no	no	no	no	no	no	no	no	no	no
140	GBSIRa1024	2023	1	vaginal/rectal swab	pregnant women	26	26	V	V	no	yes	no	no	no	yes	no	yes	no	no	≤0.06	≤0.06	0.5	≤0.25	≤0.12	≤0.25	2	≤1	NA	2X-1	no	no	no	no	no	no	no	no	no	no	no	no	no	no	no	no	no	no	no	no
141	GBSIRa1025	2023	1	vaginal/rectal swab	pregnant women	1	3	Ib	Ib	yes	yes	no	no	no	yes	no	yes	no	no	≤0.06	≤0.06	0.5	≤0.25	≤0.12	≤0.25	>4	≤1	NA	2X-1	no	no	no	no	no	no	no	no	no	no	no	no	no	no	no	no	no	no	yes	yes
142	GBSIRa1026	2023	1	vaginal/rectal swab	pregnant women	12	10	Ib	Ib	yes	yes	no	no	no	yes	no	yes	no	no	≤0.06	≤0.06	0.5	>2	>4	>2	>4	≤1	NA	2X-1	yes	no	no	no	no	no	no	no	no	no	no	no	no	no	no	no	no	no	yes	yes
143	GBSIRa1027	2023	1	vaginal/rectal swab	pregnant women	19	19	V	V	yes	yes	no	yes	no	no	no	yes	no	no	≤0.06	≤0.06	0.5	>2	>4	≤0.25	>4	>4	yes	2X-1	yes	no	yes	yes	yes	no	no	no	no	no	no	no	no	no	no	yes	no	no	yes	yes
144	GBSIRa1028	2023	2	vaginal/rectal swab	pregnant women	17	17	III	III	no	no	yes	no	no	no	yes	no	yes	yes	≤0.06	≤0.06	0.5	>2	>4	>2	≤1	>4	NA	2X-2	no	yes	no	no	no	yes	no	no	no	no	no	yes	yes	yes	no	no	no	no	no	no
145	GBSIRa1029	2023	2	vaginal/rectal swab	pregnant women	17	17	III	III	no	no	yes	no	no	no	no	no	yes	no	≤0.06	≤0.06	0.5	>2	>4	>2	>4	>4	NA	2X-2	no	yes	no	no	no	yes	no	no	no	no	no	yes	yes	yes	no	no	no	no	yes	no
146	GBSIRa1030	2023	2	vaginal/rectal swab	pregnant women	23	144	Ia	Ia	no	yes	no	no	no	no	yes	yes	no	no	≤0.06	≤0.06	0.5	≤0.25	≤0.12	≤0.25	≤1	≤1	NA	2X-5	no	no	no	no	yes	no	no	no	no	no	no	no	no	no	no	no	no	no	no	no
147	GBSIRa1031	2023	2	vaginal/rectal swab	pregnant women	19	19	V	V	yes	yes	no	yes	no	no	no	yes	no	no	≤0.06	≤0.06	0.5	>2	>4	>2	>4	>4	NA	2X-1	no	yes	no	no	yes	no	yes	no	no	no	no	no	no	no	no	yes	no	no	yes	yes
148	GBSIRa1032	2023	2	vaginal/rectal swab	pregnant women	1	1	V	V	yes	yes	no	no	yes	no	no	yes	no	no	≤0.06	≤0.06	1	>2	>4	>2	≤1	>4	NA	2X-1	no	yes	no	no	yes	no	no	no	no	no	no	no	no	no	no	no	no	no	no	no
149	GBSIRa1033	2023	2	vaginal/rectal swab	pregnant women	23	23	Ia	Ia	no	yes	no	yes	no	no	no	yes	no	no	≤0.06	≤0.06	0.5	>2	>4	≤0.25	≤1	>4	no	2X-5	no	no	yes	yes	yes	no	no	no	no	no	no	no	no	no	no	no	no	no	no	no
150	GBSIRa1034	2023	2	vaginal/rectal swab	pregnant women	19	19	III	III	yes	yes	no	no	no	no	yes	yes	no	no	≤0.06	≤0.06	0.5	>2	>4	>2	≤1	>4	NA	2X-1	no	yes	no	no	no	yes	no	no	no	yes	no	no	no	no	no	no	no	no	no	no
151	GBSIRa1035	2023	1	vaginal/rectal swab	pregnant women	23	23	Ia	Ia	no	yes	no	yes	no	no	no	yes	no	no	≤0.06	≤0.06	0.5	>2	>4	>2	≤1	>4	NA	2X-5	no	no	yes	yes	yes	no	no	no	no	no	no	no	no	no	no	no	no	no	no	no
152	GBSIRa1036	2023	1	vaginal/rectal swab	pregnant women	17	17	III	III	yes	no	yes	no	no	no	yes	no	yes	yes	≤0.06	0.12	0.5	>2	>4	≤0.25	≤1	>4	no	2X-2	no	no	yes	yes	yes	no	no	no	no	no	no	no	no	no	no	no	no	no	no	no
153	GBSIRa1037	2023	1	vaginal/rectal swab	pregnant women	12	12	II	II	yes	yes	no	no	no	yes	no	yes	yes	no	≤0.06	≤0.06	0.5	≤0.25	≤0.12	≤0.25	≤1	>4	NA	2X-1	no	no	no	no	no	yes	no	no	no	no	no	no	no	no	no	no	no	no	no	no
154	GBSIRa1038	2023	2	vaginal/rectal swab	pregnant women	23	23	Ia	Ia	no	yes	no	yes	no	no	no	yes	no	no	≤0.06	≤0.06	0.5	≤0.25	≤0.12	≤0.25	≤1	>4	NA	2X-5	no	no	no	no	yes	no	no	no	no	no	no	no	no	no	no	no	no	no	no	no
155	GBSIRa1039	2023	2	vaginal/rectal swab	pregnant women	19	19	V	V	yes	yes	no	yes	no	no	no	yes	no	no	≤0.06	≤0.06	0.5	>2	>4	>2	>4	>4	NA	2X-1	no	yes	no	no	yes	no	yes	no	no	no	no	no	no	no	no	yes	no	no	yes	yes
156	GBSIRa1040	2023	2	vaginal/rectal swab	pregnant women	19	532	II	II	no	yes	no	no	no	no	yes	no	no	no	≤0.06	≤0.06	0.5	>2	>4	>2	≤1	>4	NA	2X-1	no	yes	no	no	no	yes	no	no	no	no	no	no	no	no	no	no	no	no	no	no
157	GBSIRa1041	2023	2	vaginal/rectal swab	pregnant women	19	532	II	II	no	yes	no	no	no	no	yes	no	no	no	≤0.06	≤0.06	0.5	>2	>4	>2	≤1	>4	NA	2X-1	no	yes	no	no	no	yes	no	no	no	no	no	no	no	no	no	no	no	no	no	no
158	GBSIRa1042	2023	2	vaginal/rectal swab	pregnant women	1	1	VI	VI	yes	yes	no	no	no	yes	no	yes	no	no	≤0.06	≤0.06	0.5	≤0.25	≤0.12	≤0.25	≤1	≤1	NA	2X-1	no	no	no	no	no	no	no	no	no	no	no	no	no	no	no	no	no	no	no	no
159	GBSIRa1043	2023	3	vaginal/rectal swab	pregnant women	1	676	II	II	yes	yes	no	no	no	yes	no	yes	no	no	≤0.06	≤0.06	0.5	≤0.25	≤0.12	≤0.25	≤1	≤1	NA	2X-1	no	no	no	no	no	no	no	no	no	no	no	no	no	no	no	no	no	no	no	no
160	GBSIRa1044	2023	3	vaginal/rectal swab	pregnant women	19	532	II	II	no	yes	no	no	no	no	yes	no	no	no	≤0.06	≤0.06	0.5	>2	>4	>2	≤1	>4	NA	2X-1	no	yes	no	no	no	yes	no	no	no	no	no	no	no	no	no	no	no	no	no	no
161	GBSIRa1045	2023	3	vaginal/rectal swab	pregnant women	23	144	Ia	Ia	no	yes	no	no	no	no	yes	yes	no	no	≤0.06	≤0.06	0.5	≤0.25	≤0.12	≤0.25	≤1	>4	NA	2X-5	no	no	no	no	yes	no	no	no	no	no	no	no	no	no	no	no	no	no	no	no
162	GBSIRa1046	2023	3	vaginal/rectal swab	pregnant women	1	1	V	V	yes	yes	no	no	yes	no	no	yes	no	no	≤0.06	≤0.06	0.5	>2	>4	>2	≤1	>4	NA	2X-1	no	yes	no	no	yes	no	no	no	no	no	no	no	no	no	no	no	no	no	no	no
163	GBSIRa1047	2023	3	vaginal/rectal swab	pregnant women	23	23	Ia	Ia	no	yes	no	yes	no	no	no	yes	no	no	≤0.06	≤0.06	0.5	≤0.25	≤0.12	≤0.25	≤1	>4	NA	2X-5	no	no	no	no	yes	no	no	no	no	no	no	no	no	no	no	no	no	no	no	no
164	GBSIRa1048	2023	3	vaginal/rectal swab	pregnant women	12	10	Ib	Ib	yes	yes	no	no	no	yes	no	yes	no	no	≤0.06	≤0.06	0.5	>2	>4	>2	4	≤1	NA	2X-1	no	yes	no	no	no	no	no	no	no	no	no	no	no	no	no	no	no	no	yes	yes
165	GBSIRa1049	2023	3	vaginal/rectal swab	pregnant women	19	28	II	II	yes	yes	no	no	no	no	yes	no	no	no	≤0.06	≤0.06	0.5	≤0.25	0.25	≤0.25	≤1	>4	NA	2X-1	no	no	no	no	yes	no	no	no	no	no	no	no	no	no	no	no	no	no	no	no
166	GBSIRa1050	2023	3	vaginal/rectal swab	pregnant women	19	335	III	III	yes	yes	no	no	no	no	yes	yes	no	no	≤0.06	≤0.06	0.5	≤0.25	≤0.12	≤0.25	≤1	>4	NA	2X-1	no	no	no	no	yes	no	no	no	no	no	no	no	no	no	no	no	no	no	no	no
167	GBSIRa1051	2023	3	vaginal/rectal swab	pregnant women	23	23	Ia	Ia	no	yes	no	yes	no	no	no	yes	no	no	≤0.06	≤0.06	0.5	>2	2	≤0.25	≤1	>4	no	2X-5	no	no	yes	yes	yes	no	no	no	no	no	no	no	no	no	no	no	no	no	no	no
168	GBSIRa1052	2023	3	vaginal/rectal swab	pregnant women	12	10	Ib	Ib	yes	yes	no	no	no	yes	no	yes	no	no	≤0.06	≤0.06	0.5	>2	>4	>2	>4	≤1	NA	2X-1	no	yes	no	no	no	no	no	no	no	no	no	no	no	no	no	no	no	no	yes	yes
169	GBSIRa1053	2023	3	vaginal/rectal swab	pregnant women	327	529	V	V	yes	yes	no	no	no	no	yes	no	no	no	≤0.06	≤0.06	0.5	>2	>4	>2	≤1	>4	NA	2X-1	no	yes	no	no	no	yes	no	no	no	no	no	no	no	no	no	no	no	no	no	no
170	GBSIRa1054	2023	3	vaginal/rectal swab	pregnant women	17	17	III	III	no	no	yes	no	no	no	yes	no	yes	yes	≤0.06	≤0.06	0.5	2	>4	>2	>4	>4	NA	2X-2	no	yes	no	no	no	yes	no	no	no	no	no	yes	yes	yes	no	no	no	no	yes	no
171	GBSIRa1055	2023	4	vaginal/rectal swab	pregnant women	1	2335	V	V	yes	yes	no	no	yes	no	no	yes	no	no	≤0.06	≤0.06	0.5	≤0.25	0.25	≤0.25	≤1	>4	NA	2X-1	no	yes	no	no	yes	no	no	no	no	no	no	no	no	no	no	no	no	no	no	no
172	GBSIRa1056	2023	4	vaginal/rectal swab	pregnant women	23	144	Ia	Ia	no	yes	no	no	no	no	yes	yes	no	no	≤0.06	≤0.06	0.5	≤0.25	0.25	≤0.25	≤1	>4	NA	2X-5	no	no	no	no	yes	no	no	no	no	no	no	no	no	no	no	no	no	no	no	no
173	GBSIRa1057	2023	4	vaginal/rectal swab	pregnant women	1	2336	VI	VI	yes	yes	no	no	no	yes	no	yes	no	no	≤0.06	≤0.06	0.5	≤0.25	0.25	≤0.25	≤1	>4	NA	2X-1	no	no	no	no	no	no	no	no	no	no	no	no	no	no	no	no	no	no	no	no
174	GBSIRa1058	2023	4	vaginal/rectal swab	pregnant women	12	10	Ib	Ib	yes	yes	no	no	no	yes	no	yes	no	no	≤0.06	≤0.06	1	>2	>4	>2	>4	≤1	NA	2X-1	no	yes	no	no	no	no	no	no	no	no	no	no	no	no	no	no	no	no	yes	yes
175	GBSIRa1059	2023	4	vaginal/rectal swab	pregnant women	12	10	Ib	Ib	yes	yes	no	no	no	yes	no	yes	no	no	≤0.06	≤0.06	0.5	>2	>4	>2	>4	>4	NA	2X-1	no	yes	no	no	yes	no	no	no	no	no	no	no	no	no	no	no	no	no	yes	yes
176	GBSIRa1060	2023	4	vaginal/rectal swab	pregnant women	1	1	V	V	yes	yes	no	no	yes	no	no	yes	no	no	≤0.06	≤0.06	0.5	≤0.25	≤0.12	≤0.25	≤1	>4	NA	2X-1	no	no	no	no	yes	no	no	no	no	no	no	no	no	no	no	no	no	no	no	no
177	GBSIRa1061	2023	4	vaginal/rectal swab	pregnant women	19	335	III	III	yes	yes	no	no	no	no	yes	yes	no	no	≤0.06	≤0.06	0.5	1	4	≤0.25	≤1	>4	no	2X-1	yes	no	no	no	yes	no	no	no	no	no	no	no	no	no	no	no	no	no	no	no
178	GBSIRa1062	2023	4	vaginal/rectal swab	pregnant women	327	529	III	III	no	yes	no	no	no	yes	no	no	no	no	≤0.06	≤0.06	0.5	>2	>4	≤0.25	2	>4	no	2X-1	no	yes	no	no	no	yes	no	no	no	no	no	no	no	no	no	no	no	no	no	no
179	GBSIRa1063	2023	5	vaginal/rectal swab	pregnant women	459	459	IV	IV	yes	yes	no	yes	no	no	no	yes	no	no	≤0.06	≤0.06	0.5	>2	>4	>2	≤1	>4	NA	2X-1	yes	no	no	no	yes	no	no	no	no	no	no	no	no	no	no	no	no	no	no	no
180	GBSIRa1064	2023	5	vaginal/rectal swab	pregnant women	23	23	Ia	Ia	no	yes	no	yes	no	no	no	yes	no	no	≤0.06	≤0.06	0.5	>2	>4	≤0.25	≤1	>4	no	2X-5	no	no	yes	yes	yes	no	no	no	no	no	no	no	no	no	no	no	no	no	no	no
181	GBSIRa1065	2023	5	vaginal/rectal swab	pregnant women	1	1	II	II	yes	yes	no	no	yes	no	no	yes	no	no	≤0.06	≤0.06	0.5	>2	>4	≤0.25	2	>4	yes	2X-1	yes	no	no	no	yes	no	no	no	no	no	no	no	no	no	no	no	no	no	no	no
182	GBSIRa1066	2023	5	vaginal/rectal swab	pregnant women	23	23	Ia	Ia	no	yes	no	yes	no	no	no	yes	no	no	≤0.06	≤0.06	0.5	2	4	≤0.25	≤1	>4	no	2X-5	no	no	yes	yes	yes	no	no	no	no	no	no	no	no	no	no	no	no	no	no	no
183	GBSIRa1067	2023	5	vaginal/rectal swab	pregnant women	23	144	Ia	Ia	no	yes	no	no	no	no	yes	yes	no	no	≤0.06	≤0.06	0.5	≤0.25	0.25	≤0.25	>4	>4	NA	2X-5	no	no	no	no	yes	no	no	no	no	no	no	no	no	no	no	no	no	no	no	no
184	GBSIRa1068	2023	5	vaginal/rectal swab	pregnant women	19	335	III	III	yes	yes	no	no	no	no	yes	yes	no	no	≤0.06	≤0.06	0.5	1	2	≤0.25	≤1	>4	no	2X-1	yes	no	no	no	yes	no	no	no	no	no	no	no	no	no	no	no	no	no	no	no
185	GBSIRa1069	2023	5	vaginal/rectal swab	pregnant women	19	335	III	III	yes	yes	no	no	no	no	yes	yes	no	no	≤0.06	≤0.06	0.5	≤0.25	0.25	≤0.25	≤1	>4	NA	2X-1	no	no	no	no	yes	no	no	no	no	no	no	no	no	no	no	no	no	no	no	no
186	GBSIRa1070	2023	5	vaginal/rectal swab	pregnant women	1	2	VIII	VIII	yes	no	yes	no	no	no	yes	yes	no	no	≤0.06	≤0.06	0.5	≤0.25	≤0.12	≤0.25	≤1	≤1	NA	2X-1	no	no	no	no	no	no	no	no	no	no	no	no	no	no	no	no	no	no	no	no
187	GBSIRa1071	2023	5	vaginal/rectal swab	pregnant women	19	19	V	V	yes	yes	no	yes	no	no	no	yes	no	no	≤0.06	≤0.06	0.5	>2	>4	>2	>4	>4	NA	2X-1	no	yes	no	no	yes	no	yes	no	no	no	no	no	no	no	no	yes	no	no	yes	yes
188	GBSIRa1072	2023	6	vaginal/rectal swab	pregnant women	23	23	Ia	Ia	no	yes	no	yes	no	no	no	yes	no	no	≤0.06	≤0.06	0.5	≤0.25	0.25	≤0.25	≤1	>4	NA	2X-5	no	no	no	no	yes	no	no	no	no	no	no	no	no	no	no	no	no	no	no	no
189	GBSIRa1073	2023	5	vaginal/rectal swab	pregnant women	19	19	V	V	yes	yes	no	yes	no	no	no	yes	no	no	≤0.06	≤0.06	0.5	>2	>4	≤0.25	≤1	≤1	no	2X-1	no	no	yes	yes	no	no	no	no	no	no	no	no	no	no	no	yes	no	no	no	yes
190	GBSIRa1074	2023	6	vaginal/rectal swab	pregnant women	12	10	Ib	Ib	yes	yes	no	no	no	yes	no	yes	no	no	≤0.06	≤0.06	0.5	>2	>4	>2	>4	>4	NA	new_seq	no	yes	no	no	no	yes	no	no	no	no	no	yes	yes	yes	no	no	no	no	yes	yes
191	GBSIRa1075	2023	6	vaginal/rectal swab	pregnant women	19	2300	V	V	yes	yes	no	yes	no	no	no	yes	no	no	≤0.06	≤0.06	0.5	>2	>4	>2	>4	>4	NA	2X-1	no	yes	no	no	yes	no	yes	no	no	no	no	no	no	no	no	no	no	no	yes	yes
192	GBSIRa1076	2023	6	vaginal/rectal swab	pregnant women	1	1	V	V	yes	yes	no	no	yes	no	no	yes	no	no	≤0.06	≤0.06	0.5	>2	>4	>2	≤1	>4	NA	2X-1	no	yes	no	no	yes	no	no	no	no	no	no	no	no	no	no	no	no	no	no	no
193	GBSIRa1077	2023	6	vaginal/rectal swab	pregnant women	1	1	V	V	yes	yes	no	no	yes	no	no	yes	no	no	≤0.06	≤0.06	0.5	>2	>4	>2	≤1	>4	NA	2X-1	no	yes	no	no	no	no	no	no	no	no	no	no	no	no	no	no	yes	no	no	no
194	GBSIRa1078	2023	6	vaginal/rectal swab	pregnant women	23	23	Ia	Ia	no	yes	no	yes	no	no	no	yes	no	no	≤0.06	≤0.06	0.5	>2	>4	≤0.25	≤1	>4	no	2X-5	no	no	yes	yes	yes	no	no	no	no	no	no	no	no	no	no	no	no	no	no	no
195	GBSIRa1079	2023	6	vaginal/rectal swab	pregnant women	327	529	III	III	yes	yes	no	no	no	yes	no	no	no	no	≤0.06	≤0.06	0.5	>2	>4	>2	≤1	>4	NA	2X-1	no	yes	no	no	no	yes	no	no	no	no	no	no	no	no	no	no	no	no	no	no
196	GBSIRa1080	2023	6	vaginal/rectal swab	pregnant women	23	23	Ia	Ia	no	yes	no	yes	no	no	no	yes	no	no	≤0.06	≤0.06	0.5	>2	>4	≤0.25	≤1	>4	no	2X-5	no	no	yes	yes	yes	no	no	no	no	no	no	no	no	no	no	no	no	no	no	no
197	GBSIRa1081	2023	6	vaginal/rectal swab	pregnant women	17	17	III	III	yes	no	yes	no	no	no	yes	no	yes	yes	≤0.06	≤0.06	0.5	≤0.25	0.25	≤0.25	≤1	>4	NA	2X-2	no	no	no	no	yes	no	no	no	no	no	no	no	no	no	no	no	no	no	no	no
198	GBSIRa1082	2023	6	vaginal/rectal swab	pregnant women	1	676	II	II	yes	yes	no	no	no	yes	no	yes	no	no	≤0.06	≤0.06	0.5	≤0.25	≤0.12	≤0.25	≤1	≤1	NA	2X-1	no	no	no	no	no	no	no	no	no	no	no	no	no	no	no	no	no	no	no	no
199	GBSIRa1083	2023	6	vaginal/rectal swab	pregnant women	19	19	V	V	yes	yes	no	yes	no	no	no	yes	no	no	≤0.06	≤0.06	0.5	>2	>4	≤0.25	>4	>4	no	2X-1	no	no	yes	yes	yes	no	no	no	no	no	no	no	no	no	no	yes	no	no	yes	yes
200	GBSIRa1084	2023	6	vaginal/rectal swab	pregnant women	452	452	IV	IV	no	no	yes	no	no	yes	no	no	yes	no	≤0.06	≤0.06	0.5	≤0.25	≤0.12	≤0.25	≤1	≤1	NA	2X-5	no	no	no	no	no	no	no	no	no	no	no	no	no	no	no	no	no	no	no	no
201	GBSIRa1085	2023	6	vaginal/rectal swab	pregnant women	23	144	Ia	Ia	no	yes	no	no	no	no	yes	yes	no	no	≤0.06	≤0.06	0.5	≤0.25	0.25	≤0.25	≤1	≤1	NA	2X-5	no	no	no	no	no	no	no	no	no	no	no	no	no	no	no	no	no	no	no	no
202	GBSIRa1086	2023	6	vaginal/rectal swab	pregnant women	12	10	Ib	Ib	yes	yes	no	no	no	yes	no	yes	no	no	≤0.06	≤0.06	0.5	>2	>4	>2	>4	≤1	NA	2X-1	no	yes	no	no	no	no	no	no	no	no	no	no	no	no	no	no	no	no	yes	yes
203	GBSIRa1087	2023	6	vaginal/rectal swab	pregnant women	23	23	Ia	Ia	no	yes	no	yes	no	no	no	yes	no	no	≤0.06	≤0.06	0.5	>2	4	≤0.25	≤1	>4	no	2X-5	no	no	yes	yes	yes	no	no	no	no	no	no	no	no	no	no	no	no	no	no	no
204	GBSIRa1088	2023	7	vaginal/rectal swab	pregnant women	1	1	V	V	yes	yes	no	no	yes	no	no	yes	no	no	≤0.06	≤0.06	0.5	≤0.25	≤0.12	≤0.25	≤1	>4	NA	2X-1	no	no	no	no	yes	no	no	no	no	no	no	no	no	no	no	no	yes	no	no	no
205	GBSIRa1089	2023	7	vaginal/rectal swab	pregnant women	26	26	V	V	no	yes	no	no	no	no	no	yes	no	no	≤0.06	≤0.06	0.5	≤0.25	≤0.12	≤0.25	≤1	≤1	NA	2X-4	no	no	no	no	no	no	no	no	no	no	no	no	no	no	no	no	no	no	no	no
206	GBSIRa1090	2023	7	vaginal/rectal swab	pregnant women	1	1274	II	II	yes	yes	no	no	no	yes	no	yes	no	no	≤0.06	≤0.06	0.5	≤0.25	≤0.12	≤0.25	≤1	>4	NA	2X-1	no	no	no	no	yes	no	no	no	no	no	no	no	no	no	no	no	no	no	no	no
207	GBSIRa1091	2023	7	vaginal/rectal swab	pregnant women	23	2330	Ia	Ia	no	yes	no	no	no	no	yes	yes	no	no	≤0.06	≤0.06	0.5	≤0.25	≤0.12	≤0.25	≤1	≤1	NA	2X-5	no	no	no	no	no	no	no	no	no	no	no	no	no	no	no	no	no	no	no	no
208	GBSIRa1092	2023	7	vaginal/rectal swab	pregnant women	452	452	IV	IV	no	no	yes	no	no	yes	no	no	yes	no	≤0.06	≤0.06	0.5	≤0.25	≤0.12	≤0.25	≤1	≤1	NA	2X-5	no	no	no	no	no	no	no	no	no	no	no	no	no	no	no	no	no	no	no	no
209	GBSIRa1093	2023	7	vaginal/rectal swab	pregnant women	19	28	II	II	no	yes	no	no	no	no	yes	no	no	no	≤0.06	≤0.06	0.5	>2	>4	>2	≤1	>4	NA	2X-1	no	yes	no	no	yes	yes	no	no	no	no	no	no	no	no	no	no	no	no	no	no
210	GBSIRa1094	2023	7	vaginal/rectal swab	pregnant women	19	28	II	II	yes	yes	no	no	no	no	yes	no	no	no	≤0.06	≤0.06	0.5	>2	>4	>2	≤1	>4	NA	2X-1	no	yes	no	no	yes	no	no	no	no	no	no	no	no	yes	no	no	yes	no	no	no
211	GBSIRa1095	2023	7	vaginal/rectal swab	pregnant women	1	1	V	V	yes	yes	no	no	yes	no	no	yes	no	no	≤0.06	≤0.06	0.5	≤0.25	≤0.12	≤0.25	≤1	>4	NA	2X-1	no	no	no	no	yes	no	no	no	no	no	no	no	no	yes	no	no	yes	no	no	no
212	GBSIRa1096	2023	7	vaginal/rectal swab	pregnant women	23	23	Ia	Ia	no	yes	no	yes	no	no	no	yes	no	no	≤0.06	0.12	0.5	>2	>4	≤0.25	≤1	>4	no	2X-5	no	no	yes	yes	yes	no	no	no	no	no	no	no	no	no	no	no	no	no	no	no
213	GBSIRa1097	2023	8	vaginal/rectal swab	pregnant women	327	529	V	V	yes	yes	no	no	no	no	yes	no	no	no	≤0.06	≤0.06	0.5	>2	>4	>2	≤1	>4	NA	2X-1	no	yes	no	no	no	yes	no	no	no	no	no	no	no	no	no	no	no	no	no	no
214	GBSIRa1098	2023	8	vaginal/rectal swab	pregnant women	452	452	IV	IV	no	no	yes	no	no	yes	no	no	yes	no	≤0.06	≤0.06	0.5	≤0.25	≤0.12	≤0.25	≤1	≤1	NA	2X-5	no	no	no	no	no	no	no	no	no	no	no	no	no	no	no	no	no	no	no	no
215	GBSIRa1099	2023	9	vaginal/rectal swab	pregnant women	1	3	Ib	Ib	yes	yes	no	no	no	yes	no	yes	no	no	≤0.06	≤0.06	0.5	≤0.25	≤0.12	≤0.25	>4	≤1	NA	2X-1	no	no	no	no	no	no	no	no	no	no	no	no	no	no	no	no	no	no	yes	yes
216	GBSIRa1100	2023	9	vaginal/rectal swab	pregnant women	1	1	V	V	yes	yes	no	no	yes	no	no	yes	no	no	≤0.06	≤0.06	0.5	≤0.25	≤0.12	≤0.25	≤1	≤1	NA	2X-1	no	no	no	no	no	no	no	no	no	no	no	no	no	no	no	no	no	no	no	no
217	GBSIRa1101	2023	9	vaginal/rectal swab	pregnant women	23	23	Ia	Ia	no	yes	no	yes	no	no	no	yes	no	no	≤0.06	≤0.06	0.5	>2	>4	≤0.25	≤1	>4	no	2X-5	no	no	yes	yes	yes	no	no	no	no	no	no	no	no	no	no	no	no	no	no	no
218	GBSIRa1102	2023	9	vaginal/rectal swab	pregnant women	19	335	III	III	yes	yes	no	no	no	no	yes	yes	no	no	≤0.06	≤0.06	0.5	1	4	≤0.25	≤1	>4	no	2X-1	yes	no	no	no	yes	no	no	no	no	no	no	no	no	no	no	no	no	no	no	no
219	GBSIRa1103	2023	9	vaginal/rectal swab	pregnant women	1	3	Ib	Ib	yes	yes	no	no	no	yes	no	yes	no	no	≤0.06	≤0.06	0.5	≤0.25	≤0.12	≤0.25	>4	≤1	NA	2X-1	no	no	no	no	no	no	no	no	no	no	no	no	no	no	no	no	no	no	yes	yes
Abbreviations
CC, clonal complex; ST, sequence type; CT, capsular type; NT, non-typeable; WGS, whole genome sequencing; PCG, benzylpenicillin; CTX, cefotaxime; EM, erythromycin; AZM, azithromycin; CLDM, clindamycin; LVFX, levofloxacin; MINO, minocycline; ICR, inducible clindamycin resistance; NA, not applicable.
[truncated: 6 more columns]
